# Supplementary material for: Regulation of reactive oxygen molecules in pakchoi by histone acetylation modifications under Cd stress
Source: PLoS One. 2024 Nov 20;19(11):e0314043. doi: 10.1371/journal.pone.0314043 (PMC11578466; doi:10.1371/journal.pone.0314043)
Supplement: S2 File — (ZIP) [file pone.0314043.s002.zip]

Archive with 9 entries (8 files):
- Supporting information/
- Supporting information/Original picture by WB.docx
- Supporting information/data file-Cd content.xlsx
- Supporting information/data file-Fig1.xlsx
- Supporting information/data file-Fig2.xlsx
- Supporting information/data file-Fig3.xlsx
- Supporting information/data file-Fig4.xlsx
- Supporting information/data file-Fig7.xlsx
- Supporting information/data file-Fig8.xlsx
