# Supplementary material for: Regulation of reactive oxygen molecules in pakchoi by histone acetylation modifications under Cd stress
Source: PLoS One. 2024 Nov 20;19(11):e0314043. doi: 10.1371/journal.pone.0314043 (PMC11578466; doi:10.1371/journal.pone.0314043)
Supplement: S2 File — (ZIP) [file pone.0314043.s002.zip › Supporting information/data file-Cd content.xlsx]

## Sheet: Sheet1
CK	0.44
CK	0.45
CK	0.39
Cd6	134.71
Cd6	135.89
Cd6	130.24
Cd6+5AC	73.13
Cd6+5AC	70.29
Cd6+5AC	79.82
Cd6+RG108	86.5
Cd6+RG108	86.12
Cd6+RG108	87.11
Cd6+TSA	85.83
Cd6+TSA	84.92
Cd6+TSA	86.11
Cd6+cudc101	84.77
Cd6+cudc101	84.92
Cd6+cudc101	86.91
Cd6+AT13148	86.03
Cd6+AT13148	85.92
Cd6+AT13148	86.91
Cd6+H89	84.77
Cd6+H89	85.23
Cd6+H89	83.92
