# Supplementary material for: Regulation of reactive oxygen molecules in pakchoi by histone acetylation modifications under Cd stress
Source: PLoS One. 2024 Nov 20;19(11):e0314043. doi: 10.1371/journal.pone.0314043 (PMC11578466; doi:10.1371/journal.pone.0314043)
Supplement: S2 File — (ZIP) [file pone.0314043.s002.zip › Supporting information/data file-Fig1.xlsx]

## Sheet: O2·- 
Brochure	Numerical value	Average value	Tandard deviation
Cont	51.0247	52.9593	3.26547
	52.3577
	50.0242
	58.4305
Cd2(2mg/l)	51.4826	55.7924	3.3824
	53.8161
	60.263
	57.608
Cd4(4mg/l)	55.1941	56.3173	3.44167
	51.9952
	61.5512
	56.5288
Cd6(6mg/l)	61.0192	60.6249	1.31844
	62.1705
	60.7791
	58.5308
Cd8(8mg/l)	69.2836	68.057	0.944462
	68.0252
	68.2808
	66.6384

## Sheet: H2O2
Brochure	Numerical value	Average value	Tandard deviation
Cont	6.47512	6.59484	0.208704
	6.6944
	6.87857
	6.33125
Cd2(2mg/l)	6.97667	6.93138	0.375481
	6.98316
	6.35631
	7.4094
Cd4(4mg/l)	7.30625	7.14188	0.156716
	7.17792
	6.88381
	7.19952
Cd6(6mg/l)	10.244	9.46588	0.506362
	9.39476
	8.825
	9.39976
Cd8(8mg/l)	9.42012	10.2454	0.733847
	9.74375
	10.4962
	11.3217

## Sheet: MDA
Brochure	Numerical value	Average value	Tandard deviation
Cont	4.85247	4.55947	0.204409
	4.36052
	4.64897
	4.37592
Cd2(2mg/l)	5.02592	4.91268	0.393019
	4.64917
	5.49983
	4.47581
Cd4(4mg/l)	5.03086	5.44315	0.426698
	6.08283
	5.08121
	5.57771
Cd6(6mg/l)	5.8663	5.93558	0.281078
	6.39252
	5.62493
	5.85858
Cd8(8mg/l)	5.32442	5.7595	0.284354
	5.72463
	5.88839
	6.10054

## Sheet: POD
Brochure	Numerical value	Average value	Tandard deviation
Cont	2111	2344.33	166.352
	2435
	2487
Cd2(2mg/l)	2455	2551	119.197
	2479
	2719
Cd4(4mg/l)	3459	3468.33	122.652
	3623
	3323
Cd6(6mg/l)	3507	3553.67	57.7196
	3635
	3519
Cd8(8mg/l)	2735	2808.33	129.998
	2699
	2991

## Sheet: SOD
Brochure	Numerical value	Average value	Tandard deviation
Cont	230.659	233.578	15.2323
	245.629
	248.152
	209.873
Cd2(2mg/l)	287.44	281.297	5.08846
	282.861
	273.339
	281.548
Cd4(4mg/l)	349.575	355.961	15.2533
	338.764
	380.323
	355.183
Cd6(6mg/l)	479.465	471.163	18.7482
	494.356
	467.728
	443.103
Cd8(8mg/l)	405.723	417.38	13.0752
	435.239
	404.037
	424.52

## Sheet: CAT
Brochure	Numerical value	Average value	Tandard deviation
Cont	55.2099	55.8547	4.49235
	49.1476
	61.5678
	57.4933
Cd2(2mg/l)	215.598	200.496	33.102
	159.704
	246.211
	180.47
Cd4(4mg/l)	235.39	257.122	34.663
	312.635
	258.691
	221.772
Cd6(6mg/l)	326.817	354.955	43.7096
	305.464
	420.113
	367.427
Cd8(8mg/l)	237.665	247.271	24.4411
	217.916
	248.36
	285.143
