# Supplementary material for: Regulation of reactive oxygen molecules in pakchoi by histone acetylation modifications under Cd stress
Source: PLoS One. 2024 Nov 20;19(11):e0314043. doi: 10.1371/journal.pone.0314043 (PMC11578466; doi:10.1371/journal.pone.0314043)
Supplement: S2 File — (ZIP) [file pone.0314043.s002.zip › Supporting information/data file-Fig2.xlsx]

## Sheet: B
Brochure	Numerical value	Average value	Tandard deviation
Cont	0.089	0.0896667	0.00817856
	0.08
	0.1
Cd2(2mg/l)	0.51	0.443333	0.0478423
	0.4
	0.42
Cd4(4mg/l)	0.66	0.623333	0.074087
	0.52
	0.69
Cd6(6mg/l)	0.69	0.686667	0.0449691
	0.74
	0.63
Cd8(8mg/l)	0.42	0.346667	0.0573488
	0.28
	0.34

## Sheet: D
Brochure	Numerical value	Average value	Tandard deviation
Cont	16.14	15.8467	0.254209
	15.52
	15.88
Cd2(2mg/l)	19.38	19.1467	0.165193
	19.02
	19.04
Cd4(4mg/l)	21.56	22.5433	1.30671
	24.39
	21.68
Cd6(6mg/l)	27.84	26.9833	0.93046
	25.69
	27.42
Cd8(8mg/l)	31.76	30.5233	0.940792
	30.33
	29.48
