# Supplementary material for: Regulation of reactive oxygen molecules in pakchoi by histone acetylation modifications under Cd stress
Source: PLoS One. 2024 Nov 20;19(11):e0314043. doi: 10.1371/journal.pone.0314043 (PMC11578466; doi:10.1371/journal.pone.0314043)
Supplement: S2 File — (ZIP) [file pone.0314043.s002.zip › Supporting information/data file-Fig3.xlsx]

## Sheet: H4K5ac
	H4K5ac	Histon H3	H4K5ac/H3	Average value	Tandard deviation
CK	887.042	14151.3	0.0626826	0.0681804	0.00395199
	1009.58	14061	0.0717999
	995.163	14204.7	0.0700588
Cd6	510.263	13042.7	0.0391225	0.0367963	0.00245619
	483.678	12773	0.0378673
	430.849	12900	0.0333992
Cd6+5AC	12020.7	16115.3	0.74592	0.736093	0.00923543
	11973.7	16210.7	0.73863
	11783.9	16282.2	0.723729
Cd6+RG108	10281.2	18179.1	0.565551	0.560369	0.00510012
	10224.7	18189.4	0.562122
	10096.5	18243.4	0.553433
Cd6+TSA	6993.96	16551.7	0.422551	0.426886	0.0134888
	7420.26	16669.4	0.445141
	6889.55	16683.2	0.412964
Cd6+cudc101	24895.8	15574.3	1.59852	1.55127	0.0334706
	24148.1	15781.6	1.53014
	24191.1	15861.4	1.52515
Cd6+AT13148	23055.2	15919.9	1.44821	1.40822	0.0283026
	22227.3	15994	1.38973
	22252.1	16046.6	1.38672
Cd6+H89	7014.91	21924.2	0.319963	0.330231	0.0101616
	6921.15	21187.7	0.326658
	7358.64	21386.9	0.344072

## Sheet: H3K9ac
	H3K9ac	Histon H3	H3K9ac/H3	Average value	Tandard deviation
Cont	13823	14151.3	0.976801	0.976596	0.00665498
	13845	14061	0.984642
	13755	14204.7	0.968344
Cd6	6453.74	13042.7	0.494817	0.501352	0.00466677
	6435.33	12773	0.503823
	6519.86	12900	0.505416
Cd6+5AC	5126.33	16115.3	0.318103	0.316345	0.00129764
	5121.33	16210.7	0.315922
	5129.03	16282.2	0.315009
Cd6+RG108	3598.91	18179.1	0.19797	0.197781	0.000418041
	3604.62	18189.4	0.198171
	3597.62	18243.4	0.197201
Cd6+TSA	7326.91	16551.7	0.442667	0.435836	0.00602206
	7134.79	16669.4	0.428016
	7287.62	16683.2	0.436825
Cd6+cudc101	15463.6	15574.3	0.992896	0.982544	0.0107155
	15575.6	15781.6	0.986951
	15350.4	15861.4	0.967783
Cd6+AT13148	20876.7	15919.9	1.31136	1.31891	0.005947
	21206.3	15994	1.32589
	21173.1	16046.6	1.31948
Cd6+H89	19729.7	21924.2	0.899906	0.905932	0.00971166
	19485	21187.7	0.919634
	19211	21386.9	0.898258
