# Supplementary material for: Regulation of reactive oxygen molecules in pakchoi by histone acetylation modifications under Cd stress
Source: PLoS One. 2024 Nov 20;19(11):e0314043. doi: 10.1371/journal.pone.0314043 (PMC11578466; doi:10.1371/journal.pone.0314043)
Supplement: S2 File — (ZIP) [file pone.0314043.s002.zip › Supporting information/data file-Fig4.xlsx]

## Sheet: O2-
Brochure	Numerical value	Average value	Tandard deviation
Control	43.617	43.9131	0.307105
	44.3363
	43.786
Cd6(6mg/l)	61.4324	61.7418	0.826145
	60.9208
	62.8721
Cd6+5-AC	48.5858	49.3224	1.16091
	48.4199
	50.9614
Cd6+RG108	55.7121	55.5492	1.61607
	53.4935
	57.442
Cd6+TSA	50.5495	48.0603	2.50773
	44.628
	49.0033
Cd6+CUDC101	55.0963	50.6499	3.48245
	46.5928
	50.2607
Cd6+AT13148	53.5536	48.6016	3.51646
	45.7299
	46.5213
Cd6+H89	47.3199	47.2992	1.71428
	45.1894
	49.3883

## Sheet: H2O2
Brochure	Numerical value	Average value	Tandard deviation
Control	1.03135	1.03732	0.0918834
	1.15272
	0.927891
Cd6(6mg/l)	1.87957	2.02576	0.106055
	2.12791
	2.06978
Cd6+5-AC	1.45087	1.54516	0.0845142
	1.65591
	1.52871
Cd6+RG108	1.46588	1.29503	0.120823
	1.20762
	1.21158
Cd6+TSA	1.30264	1.23833	0.0455515
	1.20951
	1.20285
Cd6+CUDC101	1.22553	1.09685	0.09754
	0.989471
	1.07556
Cd6+AT13148	1.29574	1.21448	0.082291
	1.1017
	1.246
Cd6+H89	1.51127	1.38104	0.0962571
	1.35026
	1.2816

## Sheet: POD
Brochure	Numerical value	Average value	Tandard deviation
Control	2193.94	2029.73	133.611
	1866.67
	2028.57
Cd6(6mg/l)	3346.53	3356.98	99.7215
	3240.4
	3484
Cd6+5-AC	2415.53	2375.06	39.91
	2320.76
	2388.89
Cd6+RG108	2371.43	2400.39	37.1456
	2376.92
	2452.83
Cd6+TSA	2596.08	2376.12	158.697
	2227.52
	2304.76
Cd6+CUDC101	2415.24	2545.74	110.132
	2537.37
	2684.61
Cd6+AT13148	2388.68	2471.34	71.8323
	2563.81
	2461.54
Cd6+H89	2508.41	2432.35	53.8039
	2396.19
	2392.45

## Sheet: SOD
Brochure	Numerical value	Average value	Tandard deviation
Control	26.8984	27.1779	1.10802
	25.9823
	28.6529
Cd6(6mg/l)	33.8959	35.5425	3.12584
	32.8129
	39.9187
Cd6+5-AC	32.2875	31.0592	1.0518
	31.1716
	29.7185
Cd6+RG108	34.9574	33.6	1.14856
	33.6939
	32.1487
Cd6+TSA	35.8161	35.0143	1.02415
	35.658
	33.5688
Cd6+CUDC101	37.3535	34.2393	2.38014
	33.7888
	31.5758
Cd6+AT13148	29.1046	29.5022	2.20324
	32.3773
	27.0247
Cd6+H89	30.7757	28.2877	1.91393
	26.1206
	27.9669

## Sheet: CAT
Brochure	Numerical value	Average value	Tandard deviation
Control	3.25639	4.5844	0.94286
	5.35218
	5.14464
Cd6(6mg/l)	17.0829	16.0669	0.726862
	15.4234
	15.6944
Cd6+5-AC	9.85307	10.0737	0.175944
	10.2836
	10.0844
Cd6+RG108	8.36712	8.15198	0.303432
	7.72286
	8.36596
Cd6+TSA	5.69671	6.29159	0.422867
	6.53595
	6.6421
Cd6+CUDC101	6.37013	6.87969	0.373627
	7.25554
	7.01339
Cd6+AT13148	10.8487	11.3698	0.404261
	11.4265
	11.8341
Cd6+H89	8.54767	9.08811	0.419247
	9.14715
	9.5695
