# Supplementary material for: Regulation of reactive oxygen molecules in pakchoi by histone acetylation modifications under Cd stress
Source: PLoS One. 2024 Nov 20;19(11):e0314043. doi: 10.1371/journal.pone.0314043 (PMC11578466; doi:10.1371/journal.pone.0314043)
Supplement: S2 File — (ZIP) [file pone.0314043.s002.zip › Supporting information/data file-Fig7.xlsx]

## Sheet: CUDC101
Brochure	Numerical value	Average value	Tandard deviation
Cont	0.948344	1.00496	0.0767852
	1.11352
	0.953023
Cd6(6mg/l)	1.74316	1.80563	0.0502107
	1.8661
	1.80763
Cd6+5-AC	3.66842	3.85863	0.13927
	3.90946
	3.998
Cd6+RG108	2.33314	2.36045	0.0224801
	2.36
	2.3882
Cd6+TSA	1.77316	1.84186	0.0586844
	1.91654
	1.83589
Cd6+CUDC101	3.35519	3.22833	0.101785
	3.2238
	3.10599
Cd6+AT13148	1.90115	2.15263	0.203482
	2.15723
	2.39952
Cd+H89	2.09322	2.3265	0.266825
	2.18627
	2.7

## Sheet: GCN5
Brochure	Numerical value	Average value	Tandard deviation
Cont	0.947803	1.00371	0.0406977
	1.0435
	1.01983
Cd6(6mg/l)	1.39225	1.44527	0.0495805
	1.51152
	1.43205
Cd6+5-AC	1.99573	2.1603	0.118028
	2.21842
	2.26675
Cd6+RG108	2.15362	1.88228	0.200679
	1.67457
	1.81864
Cd6+TSA	1.73303	1.75392	0.0567502
	1.83148
	1.69726
Cd6+CUDC101	1.28957	1.47447	0.134728
	1.5271
	1.60675
Cd6+AT13148	2.24498	2.60671	0.27746
	2.65587
	2.91926
Cd+H89	1.95517	1.71711	0.184911
	1.69181
	1.50436

## Sheet: HTB
Brochure	Numerical value	Average value	Tandard deviation
Cont	0.87064	1.00951	0.111756
	1.14429
	1.01361
Cd6(6mg/l)	1.26009	1.35763	0.0727106
	1.43458
	1.37823
Cd6+5-AC	1.31598	1.46966	0.136896
	1.44453
	1.64847
Cd6+RG108	1.24899	1.27337	0.0243785
	1.26444
	1.30667
Cd6+TSA	1.81204	1.95217	0.105396
	2.06623
	1.97824
Cd6+CUDC101	1.44135	1.51846	0.0626731
	1.59486
	1.51918
Cd6+AT13148	1.6091	1.78417	0.135937
	1.80294
	1.94049
Cd+H89	1.04733	1.19592	0.159004
	1.12405
	1.41638
