# Supplementary material for: Regulation of reactive oxygen molecules in pakchoi by histone acetylation modifications under Cd stress
Source: PLoS One. 2024 Nov 20;19(11):e0314043. doi: 10.1371/journal.pone.0314043 (PMC11578466; doi:10.1371/journal.pone.0314043)
Supplement: S2 File — (ZIP) [file pone.0314043.s002.zip › Supporting information/data file-Fig8.xlsx]

## Sheet: O2-
Brochure	Numerical value	Average value	Tandard deviation
Cont	54.9997	54.3154	7.19467
	45.1816
	62.7649
Cd6(6mg/l)	174.024	175.206	5.07953
	181.934
	169.661
Cd6+highTSA	253.71	226.512	26.7648
	190.115
	235.71

## Sheet: H2O2
Brochure	Numerical value	Average value	Tandard deviation
Cont	1.79316	1.5726	0.20374
	1.30176
	1.62289
Cd6(6mg/l)	3.99916	3.60294	0.31411
	3.57876
	3.23089
Cd6+highTSA	6.84889	6.0864	0.550108
	5.57142
	5.83889

## Sheet: POD
Brochure	Numerical value	Average value	Tandard deviation
Cont	1193.94	1196.39	138.038
	1366.67
	1028.57
Cd6(6mg/l)	2347.88	2397.82	39.9854
	2445.76
	2399.81
Cd6+highTSA	3346.53	3356.98	99.7215
	3240.4
	3484

## Sheet: SOD
Brochure	Numerical value	Average value	Tandard deviation
Cont	69.6303	69.5904	5.96351
	76.8742
	62.2668
Cd6(6mg/l)	244.623	244.762	5.26417
	251.277
	238.385
Cd6+highTSA	310.737	316.864	7.06336
	313.096
	326.76

## Sheet: CAT
Brochure	Numerical value	Average value	Tandard deviation
Cont	31.9844	34.7811	2.28346
	37.5777
	34.7811
Cd6(6mg/l)	58.3705	60.2086	1.50076
	62.0466
	60.2086
Cd6+highTSA	84.669	88.4866	3.11702
	92.3041
	88.4866
